# Supplementary material for: Smooth muscle NF90 deficiency ameliorates diabetic atherosclerotic calcification in male mice via FBXW7-AGER1-AGEs axis
Source: Nat Commun. 2024 Jun 11;15:4985. doi: 10.1038/s41467-024-49315-9 (PMC11166998; doi:10.1038/s41467-024-49315-9)
Supplement: Supplementary file 4 — Source data [file 41467_2024_49315_MOESM4_ESM.xlsx]

## Sheet: Figure1
1a	non-DM	DM		non-DM	DM	1b	ApoE-/-	DM+ApoE-/-		ApoE-/-	DM+ApoE-/-
	5.35	37.43		6.34	22.74		5.452	23.434		6.344	17.577
	8.43	45.824		3.54	23.98		4.345	26.456		8.454	19.345
	10.434	33.455		7.56	32.71		7.435	20.435		10.344	22.546
	11.43	29.43		10.34	24.87		4.454	27.545		7.354	23.546
	4.654	27.45		13.54	28.54		9.454	24.456		15.455	21.435
	7.23	36.655		11.87	30.73		8.345	22.345		13.355	25.466
	5.634	34.873		10.93	20.68		9.455	25.5455		10.345	18.45
	10.345	30.434		9.54	25.14		4.545	28.4555		9.434	22.435
	13.545	42.473		7.24	28.43		6.545	20.4354		8.455	27.455
	4.3455	40.465		6.34	24.65		7.455	21.545		9.3455	23.545
1c						1d			1e
HG 0	HG 1	HG 2	HG 3	HG 4	HG 5		Control	HG		Control	HG	NF90/110 shRNA	HG+NF90/110 shRNA
1	1.25	0.93	1.54	2.65	2.14		1	2.3356		0.33	0.94	0.34	0.34
1	1.13	1.04	1.46	2.84	2.32		0.932	2.745		0.24	0.85	0.25	0.25
1.2	1.04	1.24	1.76	2.78	2.04		0.9244	2.548		0.31	0.78	0.28	0.35
0.96	0.97	1.24	1.65	2.56	2.24		0.8733	2.457		0.24	0.95	0.17	0.18
0.93	0.89	1.13	1.87	2.67	2.43		1.2465	2.578		0.17	0.85	0.25	0.32
1f				1g
Control	HG	NF90/110 shRNA	HG+NF90/110 shRNA			Control					HG					NF90/110 shRNA					HG+NF90/110 shRNA
234	584	223	246		Msx2	1	0.943	0.843	1.235	1.134	2.234	2.465	2.456	2.354	2.434	1.234	1.321	0.954	1.124	1.156	1.56	1.43	1.35	1.65	1.654
256	613	224	275		Runx2	1	0.945	0.834	1.1324	1.343	2.876	2.897	2.976	3.232	3.143	1.23	1.14	1.23	1.13	1.32	1.876	1.567	1.765	1.956	1.654
225	573	215	268
257	587	243	274
263	632	236	257
1h				1i
ApoE-/-NFflox/flox	DM+ApoE-/-NFflox/flox	ApoE-/-NFSM-KO	DM+ApoE-/-NFSM-KO		ApoE-/-NFflox/flox	DM+ApoE-/-NFflox/flox	ApoE-/-NFSM-KO	DM+ApoE-/-NFSM-KO		ApoE-/-NFflox/flox	DM+ApoE-/-NFflox/flox	ApoE-/-NFSM-KO	DM+ApoE-/-NFSM-KO
5.453	13.545	5.13243	7.3243	Runx2	4.434	26.767	7.8566	12.434	Msx2	10.343	25.364	7.343	16.273
4.354	15.5443	4.43243	6.34324		3.435	32.4554	4.4543	10.3443		9.3743	32.374	9.3743	14.723
6.3453	13.564	6.7234	5.82343		5.455	31.435	6.74543	11.344		11.3434	30.648	6.3434	20.638
7.353	14.354	4.34	7.9434		7.566	25.657	5.4365	9.343		8.323	31.374	8.323	15.783
4.545	15.354	7.234	8.4343		4.455	26.5767	8.564	7.344		7.3555	29.363	5.3555	14.326
3.5435	12.435	6.65465	6.435		6.2543	30.4543	7.4353	8.456		11.4535	27.4343	11.4535	17.733
5.656	12.4554	4.9344	9.8534		4.5676	24.656	8.353	13.435		13.454	34.743	4.454	13.6383
6.243	16.4545	6.5343	8.9434		5.4532	27.4565	6.3545	12.34		15.3434	31.373	13.3434	21.0378
8.3243	17.455	5.7244	10.8434		6.435	29.5656	8.2432	10.344		10.434	27.792	6.434	18.273
3.435	14.454	3.24345	6.20434		5.5646	25.435	3.343	11.3444		8.4344	29.521	8.4344	17.523
n=5

## Sheet: Figure2
2c				2d	non-DM	DM
Control	HG	NF90/110 shRNA	HG+NF90/110 shRNA		25.545	9.3434
1	0.18	0.954	0.783		23.45	12.435
1.1	0.23	0.893	0.854		19.345	8.434
1.24	0.42	0.867	0.943		25.456	9.455
0.93	0.34	1.124	0.793		18.565	10.345
0.83	0.23	1.033	0.873		24.355	11.4345
					20.3455	13.4345
					19.345	7.565
					26.455	11.345
					24.546	9.34565
2e					2f
	ApoE-/-NFflox/flox	DM+ApoE-/-NFflox/flox	ApoE-/-NFSM-KO	DM+ApoE-/-NFSM-KO		Vector					HG+vector					Myc-AGER1					HG+Myc-AGER1
	43.656	15.453	40.34	19.656	Msx2	1	0.83	0.94	1.13	1.23	2.323	2.423	2.245	1.934	2.134	0.845	0.965	1.2343	1.1344	0.943	1.133	1.232	0.943	0.932	1.123
	38.546	12.345	42.43	20.435	Runx2	1	1.243	1.143	0.963	0.843	2.643	2.234	2.133	2.345	2.245	0.843	0.934	1.2434	1.1434	0.945	1.654	1.543	1.743	1.323	1.433
	49.545	8.343	43.54	26.34
	44.368	17.454	38.545	29.46
	42.8455	12.34	36.767	19.546
	38.767	10.34	39.465	26.546
	36.865	11.545	41.45	28.454
	32.134	13.455	35.67	19.756
	45.245	15.45	39.455	20.546
	41.656	14.454	41.77	25.433
2g				2h					2i	ApoE-/-NFflox/flox	DM+ApoE-/-NFflox/flox	ApoE-/-NFSM-KO	DM+ApoE-/-NFSM-KO	2j	ApoE-/-NFflox/flox	DM+ApoE-/-NFflox/flox	ApoE-/-NFSM-KO	DM+ApoE-/-NFSM-KO	2k
Vector	HG+vector	Myc-AGER1	HG+Myc-AGER1		BSA	AGE-BSA	BSA+NF90/110 shRNA	AGE-BSA+NF90/110 shRNA		38	65	36	45		1633	3212	1645	1934		BSA	AGE-BSA	BSA+NF90/110 shRNA	AGE-BSA+NF90/110 shRNA
256	597	221	287		15	43	16	23		38	65	36	45		1334	3193	1234	1834		1324	3234	1233	1576
275	634	265	268		16	46	24	22		42	67	42	40		1843	3542	1732	2034		1546	3143	1435	1645
274	615	275	307		20	45	18	21		36	70	41	43		1532	3623	1573	2163		1254	3423	1243	1933
245	658	285	325		25	42	25	18		37	64	35	42		1632	3532	1632	1634		1543	3423	1145	1743
236	683	246	284		24	48	15	17		43	58	37	41		1493	3604	1343	1932		1734	3646	1454	1867
										40	57	39	37		1634	3523	1243	1732
										35	64	42	38		1734	3243	1143	2002
										38	68	43	39		1834	3343	1534	1943
										35	69	34	46		1443	3123	1643	1943
										37	63	38	43
2l		BSA					AGE-BSA					BSA+NF90/110 shRNA					AGE-BSA+NF90/110 shRNA
	Msx2	1	1.23	1.143	0.94	0.92	2.344	2.432	2.234	2.143	2.043	1.234	1.321	0.954	1.124	1.156	1.56	1.43	1.35	1.65	1.654
	Runx2	1	1.123	0.843	0.943	0.86	2.432	2.123	2.223	2.34	2.23	1.23	1.14	1.23	1.13	1.32	1.876	1.567	1.765	1.956	1.654
2m					2n
	BSA	AGE-BSA	BSA+NF90/110 shRNA	AGE-BSA+ NF90/110 shRNA		BSA	AGE-BSA	BSA+NF90/110 shRNA	AGE-BSA+NF90/110 shRNA
	0.23	0.87	0.43	0.23		246	436	246	287
	0.43	0.94	0.24	0.35		225	422	224	268
	0.32	0.76	0.25	0.13		236	432	234	296
	0.15	0.83	0.15	0.43		257	475	242	312
	0.34	0.73	0.32	0.25		243	456	215	324

## Sheet: Figure3
3a
	BSA					AGE-BSA					BSA+NF90/110 shRNA					AGE-BSA+NF90/110 shRNA
OPN	1	1.232	1.033	0.834	0.945	2.2323	2.423	2.123	2.023	1.934	0.843	0.745	1.156	0.923	0.834	0.83	1.13	0.94	0.89	1.13
BMP2	1	0.94	0.943	1.1243	1.243	1.834	2.133	2.233	2.043	1.893	0.845	0.945	0.943	1.234	1.354	1.23	1.32	1.13	0.94	1.34
α-SMA	1	1.233	0.893	1.034	1.134	0.233	0.354	0.343	0.234	0.432	1.13	1.23	0.824	0.832	1.132	0.64	0.75	0.53	0.65	0.57
Calponin	1	1.233	0.943	1.2343	1.134	0.234	0.433	0.432	0.364	0.234	1.23	1.23	1.132	0.843	0.945	0.54	0.65	0.75	0.54	0.62
3b										3c					3d
a-SMA	ApoE-/-NFflox/flox	DM+ApoE-/-NFflox/flox	ApoE-/-NFSM-KO	DM+ApoE-/-NFSM-KO	OPN	ApoE-/-NFflox/flox	DM+ApoE-/-NFflox/flox	ApoE-/-NFSM-KO	DM+ApoE-/-NFSM-KO		BSA	AGE-BSA	BSA+NF90/110 shRNA	AGE-BSA+NF90/110 shRNA		BSA	AGE-BSA	BSA+NF90/110 shRNA	AGE-BSA+NF90/110 shRNA
	38.432	22.4325	36.343	31.323		36.454	65.354	33.23	32.3445		5.45	67.545	6.4545	28.434		18.43	40.34	12.34	15.455
	30.4535	23.453	32.434	30.434		40.543	80.435	32.34	33.445		10.34	78.4565	12.545	20.4354		19.344	42.434	13.45	14.45
	36.545	18.576	40.234	33.34		30.4325	63.545	31.34	36.45		8.676	76.646	9.567	36.3455		12.334	43.42	15.455	13.45
	43.3543	21.4345	37.434	34.23		32.4324	68.354	35.345	43.455		9.324	82.534	10.789	32.5435		15.45	45.34	12.34	12.43
	40.345	15.4345	33.45	35.34		38.4353	67.345	36.45	42.34		12.434	77.4354	15.7869	26.436		16.674	38.45	17.565	15.67
	36.3454	18.435	32.254	40.34		38.4324	63.5345	38.566	38.676
	37.5436	21.453	36.564	35.35		34.355	62.435	40.23	39.455
	32.5435	17.545	30.435	36.45		40.324	60.325	36.45	40.345
	32.5435	22.5435	38.45	37.243		33.543	58.535	33.545	41.3445
	39.4355	22.3454	40.234	35.45		37.455	67.324	32.455	35.466
3e
	BSA					AGE-BSA					BSA+NF90/110 shRNA					AGE-BSA+NF90/110 shRNA
Bax	1	1.23	1.13	0.94	0.83	2.43	2.13	1.83	1.745	2.13	1.23	0.94	0.84	0.86	0.93	0.94	1.23	1.24	1.13	1.31
Bcl-2	1	0.94	1.03	1.14	0.94	0.43	0.23	0.145	0.32	0.42	1.02	1.03	1.21	0.95	1.23	0.84	0.73	0.79	0.83	0.91
Cleaved-Caspase-3	1	1.32	1.13	0.86	0.92	2.54	2.64	2.43	2.74	2.34	1.23	1.43	1.12	1.03	0.95	1.45	1.53	1.65	1.45	1.36
3f					3g
	ApoE-/-NFflox/flox	DM+ApoE-/-NFflox/flox	ApoE-/-NFSM-KO	DM+ApoE-/-NFSM-KO		BSA	AGE-BSA	BSA+NF90/110 shRNA	AGE-BSA+NF90/110 shRNA
	5.34	33.456	8.676	15.34		2.454	8.4656	1.845	3.8879
	6.35	37.545	15.467	16.35		4.4344	7.845	2.2456	3.7545
	13.43	40.5435	7.435	13.43		3.435	10.455	2.8435	2.9843
	13.35	28.545	4.657	13.35		2.345	9.545	2.745	4.1456
	17.454	29.545	7.465	17.454		2.8455	8.545	3.545	3.945
	11.435	35.546	12.456	11.435
	12.545	37.454	13.546	22.545
	15.35	32.45	5.342	18.35
	9.455	27.545	4.656	9.455
	13.545	25.666	4.657	13.545

## Sheet: Figure4
4a					4b					4c
	Vector	Flag-NF90	Vector	Flag-NF110		Vector	Flag-NF90	Vector	Flag-NF110		Vector	Flag-NF90	Vector+3-MA	Flag-NF90+3-MA
	1	0.324	1.23	0.932		1	1.233	1.2	0.94		1	0.35	1.04	0.34
	1.232	0.423	1.123	0.854		0.75	1.132	1.1	1.03		1.23	0.42	1.13	0.25
	1.132	0.365	0.83	1.032		0.87	0.843	0.9	1.13		1.13	0.37	0.95	0.43
	0.843	0.234	0.93	1.123		0.96	0.764	0.87	1.23		1.02	0.46	0.86	0.45
	0.943	0.184	1.134	1.234		1.15	0.954	0.94	1.04		0.93	0.5	0.95	0.34
4d					4e					4f			4g
	Vector	Flag-NF90	Vector+CQ	Flag-NF90+CQ		Vector	Flag-NF90	Vector+MG132	Flag-NF90+MG132		si-NC	si-NF90		si-NC	si-NF110
	1	0.45	1.031	0.45		1	0.34	0.95	0.89		1	0.43		1	0.43
	1.2	0.35	1.23	0.32		1.13	0.42	0.93	0.84		1.2	0.32		1.1	0.37
	1.14	0.42	0.94	0.34		1.23	0.37	1.04	0.75		1.02	0.25		0.95	0.24
	1.24	0.35	0.894	0.32		0.93	0.45	1.12	0.93		0.98	0.34		0.98	0.34
	0.95	0.51	1.234	0.32		0.87	0.28	1.02	0.83		0.94	0.4		1.03	0.42
4h	si-NC			si-NF90			4i
	1	0.0443	3	1	0.0436	3		CHX 0h					CHX 6h					CHX+MG132 6h
	0.986244	0.05656	3	0.885871	0.07576	3	si-NC	1	1.1	1.18	0.843	0.973	0.232	0.332	0.132	0.3223	0.333	0.832	0.674	0.5682	0.674	0.834
	0.941084	0.085654	3	0.862104	0.0734	3	si-NF90	1	0.94	0.96	0.96	1.13	0.95	0.94	0.96	1.06	1.08	0.95	0.99	1.13	1.07	1.12
	0.863507	0.0867	3	0.751468	0.08345	3
	0.78008	0.06768	3	0.502087	0.04434	3
	0.730637	0.0633	3	0.414803	0.0943	3
4j			4k					4l
	si-NC	si-NF90		BSA	AGE-BSA	BSA+si-NF90	AGE-BSA+si-NF90		Vector	Flag-NF90
	1	0.342		1	2.13	1.03	1.03		1	2.54
	1.132	0.254		0.75	2.245	0.94	0.95		1	2.23
	1.224	0.4532		0.93	1.932	0.89	0.86		1.2	2.14
	0.943	0.367		1.13	1.83	1.23	0.79		1.03	2.35
	0.8923	0.324		0.92	2.042	1.04	0.95		0.93	2.34

## Sheet: Figure5
5b					5c
	BSA	AGE-BSA	BSA+si-FBXW7	AGE-BSA+si-FBXW7		Vector					Flag-NF90					Vector+si-FBXW7					Flag-NF90+si-FBXW7
	1	0.3	1.2	1	FBXW7	1	1.2	1.1	1.09	1.02	2.34	2.14	1.95	2.04	2.14	0.45	0.32	0.43	0.34	0.43	0.43	0.35	0.53	0.43	0.35
	1.3	0.4	1.1	1.2	AGER1	1	0.95	0.89	0.93	1.04	0.35	0.45	0.32	0.35	0.52	1.23	1.23	1.03	1.32	1.03	0.87	0.76	0.97	0.68	0.75
	1.2	0.3	1	0.7
	1.2	0.5	1.5	0.8
	1.1	0.3	1.4	0.9
5e			5f							5g
	BSA	AGE-BSA		NC			si-FBXW7				CHX 0h					CHX 6h					CHX+MG132 6h
	1	2.944		1.0213	0.0223	3	1.0242	0.08434	3	si-NC	1	1.153	1.124	1.042	0.942	0.232	0.423	0.343	0.343	0.462	0.632	0.632	0.734	0.6323	0.743
	0.934	2.743		0.9445	0.0435	3	0.98454	0.0343	3	si-FBXW7	1	0.832	0.998	0.943	1.1324	1.042	1.142	0.846	0.843	0.943	0.934	1.143	1.2543	1.1342	1.032
	0.854	2.843		0.760344	0.032	3	0.852345	0.0433	3
	1.2434	2.656		0.65244	0.084324	3	0.81434	0.06454	3
	1.134	3.2345		0.530844	0.0434	3	0.7732	0.06454	3
				0.42445	0.06234	3	0.75322	0.0834	3
5h			5i					5j
	si-NC	si-FBXW7		BSA	AGE-BSA	BSA+si-FBXW7	AGE-BSA+si-FBXW7		si-NC	si-NC+HA-UBB	si-FBXW7	si-FBXW7+HA-UBB
	1	0.287		1	2.435	0.545	0.544		1	2.34	0.96	1.14
	1.234	0.422		1.14	2.653	0.645	0.606		1.2	2.24	0.86	1.23
	1.024	0.352		0.95	2.354	0.435	0.465		0.95	2.03	0.95	1.03
	0.946	0.452		0.873	2.556	0.467	0.656		0.87	1.98	1.13	0.95
	0.9345	0.354		1.043	2.765	0.543	0.645		1.12	2.23	1.15	0.89

## Sheet: Figure6
6b					6c							6d
	Input	RIP: IgG	RIP: anti-NF90-BSA	RIP: anti-NF90-AGE-BSA		NC			si-NF90				AGE-BSA	AGE-BSA+si-NC	AGE-BSA+si-NF90
	1	0.045	0.263	0.632	0	1	0.14355	3	1	0.11787	3		1	0.94	0.32
	0.93	0.083	0.283	0.482	1	0.8434	0.10435	3	0.67535	0.08456	3		0.94	0.98	0.46
	0.84	0.027	0.238	0.394	2	0.68234	0.0834	3	0.5432	0.1135	3		0.87	1.04	0.21
	1.14	0.063	0.267	0.643	3	0.65324	0.0356	3	0.43234	0.05332	3		1.14	1.24	0.48
	1.14	0.053	0.273	0.573	4	0.61324	0.05435	3	0.38234	0.04546	3		1.24	0.95	0.34
					5	0.57244	0.06245	3	0.21768	0.0435	3
6e				6f			6g					6h
	AGE-BSA	AGE-BSA+si-NC	AGE-BSA+si-NF110		non-DM	DM		ApoE-/-NFflox/flox	DM+ApoE-/-NFflox/flox	ApoE-/-NFSM-KO	DM+ApoE-/-NFSM-KO		BSA	AGE-BSA	BSA+si-NF90	AGE-BSA+si-NF90
	0.94	1.14	0.96		5.67	26.68		10.343	60.345	12.435	31.323		1	2.38	0.985	1.123
	1.04	1.234	0.75		8.54	30.86		11.34	57.56	8.45	35.44		0.93	2.03	0.856	0.956
	0.99	1.23	0.87		10.54	27.57		8.543	64.545	10.34	26.344		0.79	2.28	0.798	0.845
	1.24	1.054	1.07		5.67	29.56		13.234	62.45	9.543	30.23		1.23	2.03	1.034	0.934
	1.143	0.94	1.14		6.78	28.76		7.56	49.54	11.33	35.45		1.16	2.49	1.133	1.034
					7.25	31.46		8.67	54.455	8.45	35.45
					8.54	30.65		15.767	64.34	13.54	25.34
					9.43	26.76		12.43	67.45	12.43	27.56
					10.67	28.65		12.54	55.34	15.56	24.34
					11.45	32.54		8.677	64.56	10.345	28.56
6i
	BSA					AGE-BSA					AGE-BSA+si-NC					AGE-BSA+si-NF90					AGE-BSA+si-NF110
nf90/110	25	26	28	24	20	45	47	49	40	42	45	43	47	44	42	22	26	28	24	25	45	46	42	47	43
FBXW7	16	18	22	24	20	43	46	44	42	46	46	41	38	39	44	22	21	25	24	26	38	39	37	40	42

## Sheet: Figure7
7a
	BSA					AGE-BSA					AGE-BSA+NC					AGE-BSA+si-NF90					AGE-BSA+si-FBXW7					AGE-BSA+Myc-AGER1
OPN	1	1.13	0.85	0.97	0.96	2.54	2.64	2.34	2.24	2.35	2.43	2.35	2.3	1.943	2.143	1.43	1.45	1.64	1.53	1.35	1.35	1.36	1.47	1.53	1.25	1.43	1.45	1.24	1.54	1.35
BMP2	1.14	1.32	1.24	1	0.89	2.43	2.15	2.43	2.24	2.05	2.24	2.15	2.43	2.03	2.32	1.64	1.65	1.43	1.54	1.35	1.45	1.24	1.56	1.32	1.63	1.24	1.45	1.35	1.64	1.35
α-SMA	1.34	1	1.04	1.24	0.94	0.45	0.35	0.47	0.53	0.25	0.43	0.53	0.35	0.27	0.43	0.84	0.94	0.76	0.67	0.93	0.84	1.04	0.94	0.76	0.82	0.84	0.75	0.94	0.84	0.79
Calponin	1	1.045	0.89	0.94	1.143	0.45	0.61	0.53	0.53	0.42	0.53	0.56	0.35	0.45	0.44	0.84	0.74	0.83	0.93	1.034	0.76	0.68	0.76	0.95	0.84	0.76	0.85	0.965	0.76	0.84
Runx2	1	1.23	0.84	0.95	1.23	2.13	2.34	2.24	2.04	2.35	1.94	1.85	2.13	2.24	2.04	1.24	1.35	1.154	1.45	1.25	1.43	1.24	1.15	1.25	1.045	1.04	1.14	1.345	1.25	1.256
7b
	BSA	AGE-BSA	AGE-BSA+NC	AGE-BSA+si-NF90	AGE-BSA+si-FBXW7	AGE-BSA+Myc-AGER1
	1.1324	2.9434	2.943	1.233	1.2323	1.123
	0.8434	3.0344	2.8456	1.323	0.945	1.034
	0.9434	2.7435	3.1456	1.423	1.034	1.134
	0.956	2.9434	2.6434	1.034	1.323	1.234
	1.234	3.244	2.7687	1.132	1.234	1.434
7c
	BSA					AGE-BSA					AGE-BSA+NC					AGE-BSA+si-NF90					AGE-BSA+si-FBXW7					AGE-BSA+Myc-AGER1
Bax	1	1.23	1.132	1.04	0.94	2.43	2.145	2.04	1.93	1.84	2.43	2.13	2.32	1.95	2.24	1.34	1.34	1.13	1.54	1.34	1.43	1.53	1.23	1.14	1.25	1.43	1.34	1.23	1.143	1.034
Bcl-2	1	1.23	0.95	0.89	1.14	0.43	0.35	0.53	0.52	0.32	0.34	0.54	0.43	0.36	0.43	1.03	0.85	0.89	0.93	0.75	0.85	0.68	0.86	0.95	0.87	0.965	1.08	1.13	0.76	0.85
Cleaved-Caspase3	1	1.32	1.243	0.95	0.89	2.23	2.43	2.04	2.243	2.143	2.094	2.432	2.24	2.34	2.14	1.24	1.54	1.23	1.35	1.43	1.34	1.53	1.24	1.354	1.24	1.13	1.32	1.42	1.243	1.34
Runx2	1	1.13	0.94	0.86	1.13	2.05	1.95	1.84	1.94	2.23	2.04	1.943	2.245	2.31	2.04	1.32	1.143	1.24	1.543	1.03	1.04	1.32	1.24	1.43	0.94	1.32	1.23	1.21	1.03	0.93
7d
	BSA	AGE-BSA	AGE-BSA+NC	AGE-BSA+si-NF90	AGE-BSA+si-FBXW7	AGE-BSA+Myc-AGER1
	2.435	6.355	6.567	2.534	3.432	3.532
	3.45	7.435	6.454	3.422	2.455	2.644
	4.234	7.324	7.564	2.645	2.544	2.74
	2.533	8.3244	7.656	2.546	3.52	3.124
	1.9433	8.845	5.56	3.546	4.53	4.233
7e
	AGE-BSA+si RNA					AGE-BSA+si-NF90					AGE-BSA+Ad-FBXW7					AGE-BSA+SI-NF90+Ad-FBXW7
AGER1	1	1.23	1.28	1.04	0.89	2.332	2.423	2.543	2.243	2.345	0.432	0.425	0.354	0.543	0.523	1.543	1.634	1.453	1.522	1.421
OPN	1	1.132	0.943	0.872	1.134	0.332	0.423	0.543	0.243	0.345	2.213	1.834	1.743	1.683	1.943	0.932	0.845	0.734	0.683	0.743
Bax	1	0.943	0.843	1.123	1.243	0.435	0.543	0.354	0.532	0.454	1.675	1.867	1.576	1.767	1.945	1.32	1.23	1.15	1.34	1.04
Runx2	1	0.843	0.932	1.134	1.043	0.543	0.324	0.453	0.524	0.434	1.923	2.343	2.323	2.123	1.835	1.654	1.564	1.745	1.665	1.845
7f
	si-NC	si-NF90	Ad-FBXW7	si-NF90+Ad-FBXW7
	1	0.435	1.832	1.234
	1.2	0.345	1.784	1.132
	1.3	0.244	1.934	1.34
	1.24	0.533	1.655	1.244
	1.04	0.455	1.745	1.254
7g
	DM+ApoE-/-NFflox/flox	DM+ApoE-/-NFSM-KO	DM+ApoE-NFflox/flox+AAV-FBXW7	DM+ApoE-/-NFSM-KO+AAV-FBXW7		DM+ApoE-/-NFflox/flox	DM+ApoE-/-NFSM-KO	DM+ApoE-NFflox/flox+AAV-FBXW7	DM+ApoE-/-NFSM-KO+AAV-FBXW7		DM+ApoE-/-NFflox/flox	DM+ApoE-/-NFSM-KO	DM+ApoE-NFflox/flox+AAV-FBXW7	DM+ApoE-/-NFSM-KO+AAV-FBXW7		DM+ApoE-/-NFflox/flox	DM+ApoE-/-NFSM-KO	DM+ApoE-NFflox/flox+AAV-FBXW7	DM+ApoE-/-NFSM-KO+AAV-FBXW7		DM+ApoE-/-NFflox/flox	DM+ApoE-/-NFSM-KO	DM+ApoE-NFflox/flox+AAV-FBXW7	DM+ApoE-/-NFSM-KO+AAV-FBXW7
	15	8	32	28		12	43	5	23		43	21	65	34		43	22	62	36		38	15	65	36
	12	9	33	30		11	44	7	22		41	20	67	42		40	21	63	35		37	16	64	32
	17	7	32	31		19	46	9	16		46	18	63	44		44	24	60	34		36	18	62	33
	19	5	32	32		18	42	9	18		43	23	62	43		41	23	64	40		35	16	61	31
	18	8	30	32		13	41	8	17		47	21	61	45		38	26	63	34		32	17	59	36
	20	6	32	36		10	39	7	15		42	24	67	38		36	21	63	32		37	14	57	35
	23	4	35	34		14	38	6	18		41	25	68	39		37	19	68	34		38	20	58	37
	16	7	33	37		18	43	10	19		45	18	66	40		39	18	67	31		33	21	63	38
	17	8	37	34		15	44	12	21		47	19	65	42		40	24	66	30		35	17	62	30
	15	5	35	35		20	46	7	20		45	20	62	38		41	25	65	35		40	15	63	32

## Sheet: Supple-Figure1
1b		NFflox/flox					NFSM-KO
	VSMC	1.02	1.13	0.95	0.94	0.99	0.32	0.24	0.35	0.43	0.26
	Macrophage	1.02	1.13	1.14	0.95	0.89	1	1.13	1.04	0.95	0.94
	Endotheliocyte	0.94	1.03	1	1.13	0.93	0.89	0.94	0.98	1.04	1.13

## Sheet: Supple-Figure3
3a
	HG 0					HG 1					HG 2					HG 3					HG 4					HG 5
NF90/110	1.03	1.23	1.13	1.03	0.87	0.89	0.93	0.94	1.23	1.23	1.13	1.25	0.94	0.87	1.03	2.23	2.15	2.04	1.89	2.03	3.023	2.89	2.69	3.23	2.9	2.79	2.76	2.98	2.58	2.76
AGER1	0.95	1.243	1.143	0.93	0.843	1.23	1.32	1.14	1.234	0.95	1.13	1.23	0.95	0.85	0.79	0.94	0.85	0.78	0.92	1.12	0.45	0.34	0.26	0.45	0.52	0.32	0.24	0.14	0.42	0.23
3b
HG 0	HG 1	HG 2	HG 3	HG 4	HG 5
1345	1324	1654	2234	3254	3214
1543	1453	1435	2143	3456	3265
1345	1365	1567	2453	3654	3364
1276	1534	1435	2543	3243	3546
1675	1645	1486	2043	3456	3643
3c
	AGE-BSA 0					AGE-BSA 1					AGE-BSA 2					AGE-BSA 3					AGE-BSA 4					AGE-BSA 5
NF90/110	0.893	0.954	0.954	1.143	1.23	1.893	1.932	2.132	2.03	1.734	1.675	1.756	1.976	1.843	1.876	2.143	1.932	1.867	2.043	1.892	1.723	1.924	1.843	2.142	2.234	2.234	2.323	2.432	2.532	1.943
AGER1	1.132	1.253	1.053	0.954	0.894	0.233	0.14	0.233	0.344	0.387	0.423	0.232	0.343	0.253	0.523	0.323	0.25	0.432	0.543	0.324	0.532	0.234	0.143	0.3543	0.423	0.234	0.143	0.325	0.432	0.243

## Sheet: Supple-Figure4
4a
	BSA					AGE-BSA					AGE-BSA+si-NF90
p-STAT1/STAT1	1	0.89	0.93	0.83	1.15	1.783	1.485	1.83	1.78	1.67	0.94	0.84	1.24	1.06	0.73
p-Smad1/5/Smad1/5	1	1.34	1.15	0.89	0.94	1.94	1.84	2.14	2.24	1.94	0.95	0.843	1.25	1.37	1.05
p-NF-κB p65/NF-κB p65	0.94	0.84	1.24	1.06	0.73	1.9433	1.743	1.583	1.843	1.645	0.943	0.832	0.754	1.143	1.243
p-p38/p38	1	1.243	1.334	1.043	0.834	1.582	1.798	1.9434	1.732	1.643	0.9434	0.983	1.243	0.7435	0.8434
p-ERK1/2/ERK1/2	1	0.9434	0.7434	0.8434	1.24	2.3343	1.9434	1.7434	2.143	2.043	0.943	1.3243	1.134	0.793	0.965
p-AKT/AKT	1	0.843	0.9434	1.234	1.043	2.0434	2.1434	1.6324	1.9434	1.843	0.976	1.324	1.1324	0.7323	0.8434
4b
	AGE-BSA					AGE-BSA+Lv-NF90/110					AGE-BSA+anti-RAGE					AGE-BSA+Lv-NF90/110+anti-RAGE
p-STAT1/STAT1	1	1.34	1.13	1.23	0.95	2.34	2.32	2.24	2.19	1.93	0.45	0.43	0.23	0.25	0.43	0.24	0.34	0.45	0.53	0.32
p-Smad1/5/Smad1/5	1	1.23	1.03	1.21	0.95	1.89	1.78	1.93	2.13	1.84	0.56	0.65	0.75	0.45	0.36	0.67	0.86	0.58	0.76	0.84
p-NF-κB p65/NF-κB p65	1	1.23	0.89	0.84	0.95	1.78	1.94	1.73	1.68	1.93	0.67	0.56	0.87	0.75	0.87	1.04	1.34	1.23	1.08	0.94
p-p38/p38	1	0.982	0.86	1.12	0.94	1.57	1.67	1.84	1.94	2.03	0.45	0.35	0.65	0.43	0.45	0.24	0.35	0.56	0.43	0.63
p-ERK1/2/ERK1/2	1	1.35	1.23	1.13	1.04	2.34	2.24	2.14	2.04	1.95	0.34	0.25	0.54	0.64	0.32	0.89	1.23	1.04	1.13	0.95
p-AKT/AKT	1	0.94	0.89	1.12	1.23	2.13	2.34	2.24	2.04	1.95	0.78	0.94	0.76	0.68	0.76	0.86	0.94	0.76	0.56	0.65
																																														v

[truncated: 6 more sheets: Supple-Figure5, Supple-Figure6, Supple-Figure7, Table1, Table2, Table3]
